# Supplementary material for: ﻿A new combination in Pseudolappula (Boraginaceae, Rochelieae) based on morphological, molecular and palynological evidence
Source: PhytoKeys. 2021 Dec 16;187:77–92. doi: 10.3897/phytokeys.187.75346 (PMC8702537; doi:10.3897/phytokeys.187.75346)
Supplement: XML Treatment for Pseudolappula occultata [file phytokeys.187.75346-treatment1.xml]

<!DOCTYPE tp:taxon-treatment
  PUBLIC "-//TaxonX//DTD Taxonomic Treatment Publishing DTD v0 20100105//EN" "tax-treatment-NSO.dtd">
<tp:taxon-treatment xmlns:tp="http://www.plazi.org/taxpub"><tp:treatment-meta><kwd-group><label>Taxon classification</label><kwd>
              <named-content content-type="kingdom">Plantae</named-content>
            </kwd><kwd>
              <named-content content-type="order">Boraginales</named-content>
            </kwd><kwd>
              <named-content content-type="family">Boraginaceae</named-content>
            </kwd></kwd-group><mixed-citation publication-type="journal"><person-group><name><surname>Liu</surname><given-names>Dan-Hui</given-names></name><name><surname>Xu</surname><given-names>Xue-Min</given-names></name><name><surname>He</surname><given-names>Yi</given-names></name><name><surname>Liu</surname><given-names>Quan-Ru</given-names></name></person-group><article-title>﻿A new combination in <italic><tp:taxon-name><tp:taxon-name-part taxon-name-part-type="genus" reg="Pseudolappula">Pseudolappula</tp:taxon-name-part></tp:taxon-name></italic> (<tp:taxon-name><tp:taxon-name-part taxon-name-part-type="family">Boraginaceae</tp:taxon-name-part></tp:taxon-name>, <tp:taxon-name><tp:taxon-name-part taxon-name-part-type="tribe">Rochelieae</tp:taxon-name-part></tp:taxon-name>) based on morphological, molecular and palynological evidence</article-title><source>PhytoKeys</source><day>16</day><month>12</month><year>2021</year><volume>187</volume><fpage>77</fpage><lpage>92</lpage><pub-id pub-id-type="doi">10.3897/phytokeys.187.75346</pub-id></mixed-citation></tp:treatment-meta><tp:nomenclature><label>﻿</label><tp:taxon-name>
            <object-id xmlns:xlink="http://www.w3.org/1999/xlink" content-type="arpha" xlink:type="simple">D78B1E80-E93D-5C94-AE98-E3450545D469</object-id>
            <tp:taxon-name-part taxon-name-part-type="genus" reg="Pseudolappula">Pseudolappula</tp:taxon-name-part>
            <tp:taxon-name-part taxon-name-part-type="species" reg="occultata">occultata</tp:taxon-name-part>
            <object-id xmlns:xlink="http://www.w3.org/1999/xlink" content-type="ipni" xlink:type="simple">urn:lsid:ipni.org:names:77234443-1</object-id>
          </tp:taxon-name><tp:taxon-authority>(Popov) Q.R.Liu &amp; D.H.Liu</tp:taxon-authority><tp:taxon-status xmlns:xlink="http://www.w3.org/1999/xlink" xlink:type="simple">comb. nov.</tp:taxon-status></tp:nomenclature><tp:treatment-sec sec-type="Basionym" id="SECID0EVIBG"><title>Basionym.</title><p><italic><tp:taxon-name><tp:taxon-name-part taxon-name-part-type="genus" reg="Lappula">Lappula</tp:taxon-name-part><tp:taxon-name-part taxon-name-part-type="species" reg="occultata">occultata</tp:taxon-name-part></tp:taxon-name></italic><xref ref-type="bibr" rid="B39">Popov (1951</xref>: 331).</p></tp:treatment-sec><tp:treatment-sec sec-type="material" id="SECID0EKJBG"><title>Type.</title><p>Tajikistan: Sary-tau mountains. 25 June 1920, <italic>Popov 697</italic> (TASH003719!).</p></tp:treatment-sec><tp:treatment-sec sec-type="description" id="SECID0ESJBG"><title>Description.</title><p>Annual herbs. Stems erect, 15–40 cm tall, frequently branched from base or above middle, with appressed or semi-appressed white hairs. Basal leaves oblong with obvious petiole, 2–3 cm long, 5–8 mm wide; cauline leaves sessile, oblong to lanceolate, 2–4 cm long, 4–9 mm wide, with spreading hairs, hairs discoid at base. Inflorescences to 10–15 cm in fruit; bracts small, narrowly ovate to linear. Pedicels erect, the lower 5–6 mm long. Calyx lobes linear, erect, 2 mm long, to 4–5 mm in fruit, enclosing the nutlets. Corolla blue, 2–3 mm long, the tube shorter than calyx; throat appendages yellow, trapeziform, ca. 0.3 mm; limb 1–1.5 mm wide, lobes ovata-rounded. Stamen 5, filaments short, pollen grains isopolar, dumbbell-shaped in equatorial view and subcircular in polar view, 3-syncolporate apertures alternating with 3 pseudocolpi, with 6 orae. Coenobium 2–3 mm in diameter, homomorphic nutlets. Style surpassing the nutlets by ca. 0.5 mm. Nutlets ovoid, shiny, ca. 2 mm long, not easily separated from gynobase; disk ovate, weakly keeled, densely with rounded granulose, margin prominent and forming a narrow smooth rim. Cicatrix linear, not obvious, adaxial keel ca. 2 mm long.</p></tp:treatment-sec><tp:treatment-sec sec-type="phenology" id="SECID0EXJBG"><title>Phenology.</title><p>Flowering and fruiting from May to July.</p></tp:treatment-sec><tp:treatment-sec sec-type="distribution" id="SECID0E3JBG"><title>Distribution and habitat.</title><p>China, Kazakhstan, Tajikistan, Uzbekistan, Kyrgyzstan, Afghan, Mongolia (<xref ref-type="bibr" rid="B53">Vvedensky 1961</xref>; <xref ref-type="bibr" rid="B47">Sharashova 1962</xref>; <xref ref-type="bibr" rid="B14">Goloskokov 1964</xref>; <xref ref-type="bibr" rid="B8">Chukavina 1984</xref>; <xref ref-type="bibr" rid="B34">Ovczinnikova 2005a</xref>; <xref ref-type="bibr" rid="B32">Ovchinnikova et al. 2017</xref>). It grows on rocky slopes at elevations of 600–2400 m (<xref ref-type="bibr" rid="B8">Chukavina 1984</xref>).</p></tp:treatment-sec><tp:treatment-sec sec-type="notes" id="SECID0E5KBG"><title>Note.</title><p>The section <tp:taxon-name><tp:taxon-name-part taxon-name-part-type="section" reg="Sinaicae">Sinaicae</tp:taxon-name-part></tp:taxon-name> (Riedl) Ovczinnikova was proposed by <xref ref-type="bibr" rid="B34">Ovczinnikova (2005a)</xref>. This small section is comprised of 3 species, <italic><tp:taxon-name><tp:taxon-name-part taxon-name-part-type="genus" reg="Lappula">L.</tp:taxon-name-part><tp:taxon-name-part taxon-name-part-type="species" reg="sinaica">sinaica</tp:taxon-name-part></tp:taxon-name></italic>, <italic><tp:taxon-name><tp:taxon-name-part taxon-name-part-type="genus" reg="Lappula">L.</tp:taxon-name-part><tp:taxon-name-part taxon-name-part-type="species" reg="occultata">occultata</tp:taxon-name-part></tp:taxon-name></italic>, and <italic><tp:taxon-name><tp:taxon-name-part taxon-name-part-type="genus" reg="Lappula">Lappula</tp:taxon-name-part><tp:taxon-name-part taxon-name-part-type="species" reg="mogoltavica">mogoltavica</tp:taxon-name-part></tp:taxon-name></italic> Popov ex Czukav. <italic><tp:taxon-name><tp:taxon-name-part taxon-name-part-type="genus" reg="Lappula">L.</tp:taxon-name-part><tp:taxon-name-part taxon-name-part-type="species" reg="sinaica">sinaica</tp:taxon-name-part></tp:taxon-name></italic> has been transferred to the new monotypic genus, and our study supports that <italic><tp:taxon-name><tp:taxon-name-part taxon-name-part-type="genus" reg="Lappula">L.</tp:taxon-name-part><tp:taxon-name-part taxon-name-part-type="species" reg="occultata">occultata</tp:taxon-name-part></tp:taxon-name></italic> should also be combined into the genus <italic><tp:taxon-name><tp:taxon-name-part taxon-name-part-type="genus" reg="Pseudolappula">Pseudolappula</tp:taxon-name-part></tp:taxon-name></italic>. Then, the systematic position of <italic><tp:taxon-name><tp:taxon-name-part taxon-name-part-type="genus" reg="Lappula">L.</tp:taxon-name-part><tp:taxon-name-part taxon-name-part-type="species" reg="mogoltavica">mogoltavica</tp:taxon-name-part></tp:taxon-name></italic> needs to be settled. The species <italic><tp:taxon-name><tp:taxon-name-part taxon-name-part-type="genus" reg="Lappula">L.</tp:taxon-name-part><tp:taxon-name-part taxon-name-part-type="species" reg="mogoltavica">mogoltavica</tp:taxon-name-part></tp:taxon-name></italic> was published by <xref ref-type="bibr" rid="B9">Czukavina (1983)</xref>. <xref ref-type="bibr" rid="B32">Ovchinnikova et al. (2017)</xref> conducted a detailed study on this species and its congeneric relatives, and morphological comparisons demonstrate that the length of the adaxial keel and the shape of cicatrix are uniform in section <tp:taxon-name><tp:taxon-name-part taxon-name-part-type="section" reg="Sinaicae">Sinaicae</tp:taxon-name-part></tp:taxon-name>. These characters suggest that the three species have a close relationship.</p></tp:treatment-sec><tp:treatment-sec sec-type="material" id="SECID0EQOBG"><title>Additional specimens examined.</title><p><bold>China</bold>. Xinjiang: Yining county, 29 April 1977, <italic>suzenan 613</italic> (XJU!); Gongliu county to Tekes county, 9 August 1996, <italic>wangqi 96–047</italic> (XJA00057876!); Nilak county, <named-content xmlns:xlink="http://www.w3.org/1999/xlink" content-type="dwc:verbatimCoordinates" xlink:type="simple"><named-content content-type="geo-json" specific-use="{&#34;type&#34;:&#34;Point&#34;,&#34;coordinates&#34;:[82.334639,43.688411]}" id="NCID0E6OBG" xlink:type="simple">43°41'18.28"N, 82°20'4.70"E</named-content></named-content>, alt. 1287 m, 17 May 2020, <italic>Dan-Hui Liu BNU2020XJ088</italic> (BNU!); Huocheng county, <named-content xmlns:xlink="http://www.w3.org/1999/xlink" content-type="dwc:verbatimCoordinates" xlink:type="simple"><named-content content-type="geo-json" specific-use="{&#34;type&#34;:&#34;Point&#34;,&#34;coordinates&#34;:[81.101686,44.309892]}" id="NCID0EJPBG" xlink:type="simple">44°18'35.61"N, 81°6'6.07"E</named-content></named-content>, 21 May 2021, <italic>Dan-Hui Liu BNU2021XJ095</italic> (BNU!). <bold>Kazakhstan</bold>. Alma-Ata region, Enbekshikazakh district, <named-content xmlns:xlink="http://www.w3.org/1999/xlink" content-type="dwc:verbatimCoordinates" xlink:type="simple"><named-content content-type="geo-json" specific-use="{&#34;type&#34;:&#34;Point&#34;,&#34;coordinates&#34;:[78.933333,43.650000]}" id="NCID0EVPBG" xlink:type="simple">43°39'N, 78°56'E</named-content></named-content>, 17 May 2003, <italic>A.Yu.Korolyuk</italic>, <italic>I.A.Khrustaleva s.n.</italic> (NSK0005820!); East Kazakhstan region, Urdzhar district, alt. 660 m, 30 May 2003, <italic>A.Yu.Korolyuk 45</italic> (NSK0005868!); Karaganda region, <named-content xmlns:xlink="http://www.w3.org/1999/xlink" content-type="dwc:verbatimCoordinates" xlink:type="simple"><named-content content-type="geo-json" specific-use="{&#34;type&#34;:&#34;Point&#34;,&#34;coordinates&#34;:[1436.833333,763.566667]}" id="NCID0EDQBG" xlink:type="simple">47°42994'N, 74°81770'E</named-content></named-content>, 13 May 2014, <italic>A.L.Ebel s.n.</italic> (NSK0008730!); Baidibek district, 25 April 2015, <italic>N.N.Lashchinsky s.n.</italic> (NSK0008234!). <bold>Uzbekistan.</bold> Viloyat Surxondaryo, 15 km W from city Boysun, <named-content xmlns:xlink="http://www.w3.org/1999/xlink" content-type="dwc:verbatimCoordinates" xlink:type="simple"><named-content content-type="geo-json" specific-use="{&#34;type&#34;:&#34;Point&#34;,&#34;coordinates&#34;:[67.031667,38.236667]}" id="NCID0ERQBG" xlink:type="simple">38°14'12"N, 67°1'54"E</named-content></named-content>, alt. 1140 m, 7 May 2013, <italic>D.Lyskov s.n</italic>. (MW0895220!). <bold>Afghan.</bold> Kabul, 20 km SE, alt. 2000–2400 m, 21 May 1968, <italic>Freitag 2641</italic> (KUFS!); Kapisa, Unteres Panjsher Tal gegenueber Korawa, alt. 1700 m, 24 May 1973, <italic>O. Anders 9764</italic> (KUFS!); Takhar, Gebirgshange 12 km SE Eshkamesh, alt. 1300–2100 m, 24 May 1970, <italic>O. Anders 6751</italic> (KUFS!); Upper Maidan-valley near Takona, alt. 2700 m, 11 June 1968, <italic>Freitag 2970</italic> (KUFS!); Loghar, Dobandaytal, alt. 2800 m, 4 May 1970, <italic>O. Anders 3356</italic> (KUFS!); Paktya, Saydkhelo Lgad, alt. 1620 m, 12 May 1972, <italic>O. Anders 8877</italic> (KUFS!); Nangahar, N Haenge des Safeed Koh bei Baghdara, alt. 1200–1400 m, 23 March 1973, <italic>O. Anders 9511</italic> (KUFS!).</p></tp:treatment-sec><ref-list><ref id="B39"><mixed-citation xmlns:xlink="http://www.w3.org/1999/xlink" xlink:type="simple"><person-group><name name-style="western"><surname>Popov</surname><given-names>MG</given-names></name></person-group> (<year>1951</year>) <tp:taxon-name><tp:taxon-name-part taxon-name-part-type="family">Boraginaceae</tp:taxon-name-part></tp:taxon-name> Novae. Botanicheskie Materialy Gerbariya Botanicheskogo Instituta Imeni V. L. Komarova Akademii Nauk SSSR 14: e331.</mixed-citation></ref><ref id="B53"><mixed-citation xmlns:xlink="http://www.w3.org/1999/xlink" xlink:type="simple"><person-group><name name-style="western"><surname>Vvedensky</surname><given-names>AI</given-names></name></person-group> (<year>1961</year>) <article-title><italic><tp:taxon-name><tp:taxon-name-part taxon-name-part-type="genus">Lappula</tp:taxon-name-part></tp:taxon-name></italic> Gilib.</article-title> In: <person-group><name name-style="western"><surname>Vvedensky</surname><given-names>AI</given-names></name></person-group> (<role>Ed.</role>) <issue-title>Flora of Uzbekistan, Vol.</issue-title><source>5. Academy of Sciences of the Uzbek SSR, Tashkent</source>, <fpage>209</fpage>–<lpage>223</lpage>. [in Russian]</mixed-citation></ref><ref id="B47"><mixed-citation xmlns:xlink="http://www.w3.org/1999/xlink" xlink:type="simple"><person-group><name name-style="western"><surname>Sharashova</surname><given-names>VS</given-names></name></person-group> (<year>1962</year>) <article-title><italic><tp:taxon-name><tp:taxon-name-part taxon-name-part-type="genus">Lappula</tp:taxon-name-part></tp:taxon-name></italic> Gilib.</article-title> In: <person-group><name name-style="western"><surname>Vvedensky</surname><given-names>AI</given-names></name></person-group> (<role>Ed.</role>) <issue-title>Flora of the Kirghiz SSR, Vol.</issue-title><source>10. Academy of Sciences of the Kirghiz SSR, Frunze</source>, <fpage>72</fpage>–<lpage>84</lpage>. [in Russian]</mixed-citation></ref><ref id="B14"><mixed-citation xmlns:xlink="http://www.w3.org/1999/xlink" xlink:type="simple"><person-group><name name-style="western"><surname>Goloskokov</surname><given-names>VP</given-names></name></person-group> (<year>1964</year>) <article-title><italic><tp:taxon-name><tp:taxon-name-part taxon-name-part-type="genus">Lappula</tp:taxon-name-part></tp:taxon-name></italic> Gilib. In: Pavlov NV (Ed.) Flora of Kazakhstan</article-title>, Vol. <volume>7</volume>. <source>Academy of Sciences of the Kazakh SSR, Alma-Ata,</source><fpage>209</fpage>–<lpage>240</lpage>. [in Russian]</mixed-citation></ref><ref id="B8"><mixed-citation xmlns:xlink="http://www.w3.org/1999/xlink" xlink:type="simple"><person-group><name name-style="western"><surname>Chukavina</surname><given-names>AP</given-names></name></person-group> (<year>1984</year>) <article-title><italic><tp:taxon-name><tp:taxon-name-part taxon-name-part-type="genus">Lappula</tp:taxon-name-part></tp:taxon-name></italic> Gilib.</article-title> In: <person-group><name name-style="western"><surname>Chukavina</surname><given-names>AP</given-names></name></person-group> (<role>Ed.</role>) <issue-title>Flora of Tajik SSR, Vol.</issue-title><source>7. Nauka, Leningrad</source>, <fpage>430</fpage>–<lpage>449</lpage>. [in Russian]</mixed-citation></ref><ref id="B34"><mixed-citation xmlns:xlink="http://www.w3.org/1999/xlink" xlink:type="simple"><person-group><name name-style="western"><surname>Ovczinnikova</surname><given-names>SV</given-names></name></person-group> (<year>2005a</year>) <article-title>The system of the subtribe <tp:taxon-name><tp:taxon-name-part taxon-name-part-type="subtribe">Echinosperminae</tp:taxon-name-part></tp:taxon-name> (tribe <tp:taxon-name><tp:taxon-name-part taxon-name-part-type="tribe">Eritrichieae</tp:taxon-name-part></tp:taxon-name>, <tp:taxon-name><tp:taxon-name-part taxon-name-part-type="family">Boraginaceae</tp:taxon-name-part></tp:taxon-name>).</article-title><source>Botanicheskii Zhurnal</source><volume>90</volume>(<issue>8</issue>): <fpage>1153</fpage>–<lpage>1172</lpage>. [in Russian]</mixed-citation></ref><ref id="B32"><mixed-citation xmlns:xlink="http://www.w3.org/1999/xlink" xlink:type="simple"><person-group><name name-style="western"><surname>Ovchinnikova</surname><given-names>SV</given-names></name><name name-style="western"><surname>Korolyuk</surname><given-names>AYu</given-names></name><name name-style="western"><surname>Kuprijanov</surname><given-names>AN</given-names></name><name name-style="western"><surname>Khrustaleva</surname><given-names>IA</given-names></name><name name-style="western"><surname>Lashinskiy</surname><given-names>NN</given-names></name><name name-style="western"><surname>Ebel</surname><given-names>AL</given-names></name></person-group> (<year>2017</year>) <article-title>New localities of the rare and endemic species of the family <tp:taxon-name><tp:taxon-name-part taxon-name-part-type="family">Boraginaceae</tp:taxon-name-part></tp:taxon-name> in Kazakhstan Republic.</article-title><source>Rastitel’nyy mir Aziatskoy Rossii</source><volume>3</volume>(<issue>27</issue>): <fpage>51</fpage>–<lpage>63</lpage>. [in Russian] <ext-link xlink:type="simple" ext-link-type="doi" xlink:href="10.21782/RMAR1995-2449-2017-3(51-63">https://doi.org/10.21782/RMAR1995-2449-2017-3(51-63)</ext-link></mixed-citation></ref><ref id="B9"><mixed-citation xmlns:xlink="http://www.w3.org/1999/xlink" xlink:type="simple"><person-group><name name-style="western"><surname>Czukavina</surname><given-names>AP</given-names></name></person-group> (<year>1983</year>) Izvestiya Akademii Nauk Tadzhikskoi SSR. Otdelenie Biologicheskikh Nauk 3: 92.</mixed-citation></ref></ref-list></tp:taxon-treatment>
